# Supplementary material for: Immune Responses in Laying Hens after an Infectious Bronchitis Vaccination of Pullets: A Comparison of Two Vaccination Strategies
Source: Vaccines (Basel). 2021 May 20;9(5):531. doi: 10.3390/vaccines9050531 (PMC8161194; doi:10.3390/vaccines9050531)
Supplement: Supplementary file 1 [file vaccines-09-00531-s001.zip]

Archive with 1 entries (1 files):
- vaccines-1127934-supplementary.pdf
